# Supplementary material for: Diaqua­bis(5-carb­oxy-1H-pyrazole-3-carboxyl­ato-κ2 N 2,O 3)cobalt(II) dihydrate
Source: Acta Crystallogr Sect E Struct Rep Online. 2009 Jul 31;65(Pt 8):m1009–10. doi: 10.1107/S1600536809029456 (PMC2977339; doi:10.1107/S1600536809029456)
Supplement: Supplementary file 2 [file e-65-m1009-Isup2.hkl]

# 
# h,k,l, Fc-squared, Fo-squared, sigma(Fo-squared) and status flag 
# 
data_I
_shelx_title ' A in P2(1)/c' 
_shelx_refln_list_code          4 
_shelx_F_calc_maximum      191.80 
_exptl_crystal_F_000       450.00 
_reflns_d_resolution_high  0.8257 
 
loop_ 
 _symmetry_equiv_pos_as_xyz 
 'x, y, z' 
 '-x, y+1/2, -z+1/2' 
 '-x, -y, -z' 
 'x, -y-1/2, z-1/2' 
 
_cell_length_a    10.0298 
_cell_length_b    12.4833 
_cell_length_c     6.8268 
_cell_angle_alpha  90.000 
_cell_angle_beta  108.641 
_cell_angle_gamma  90.000 
 
_shelx_F_squared_multiplier     1.000 
 
loop_ 
 _refln_index_h 
 _refln_index_k 
 _refln_index_l 
 _refln_F_squared_calc 
 _refln_F_squared_meas 
 _refln_F_squared_sigma 
 _refln_observed_status 
   2   0   0      511.65      523.00     17.69 o 
   3   0   0     8948.26     9214.02    230.13 o 
   4   0   0     4041.50     4706.23    118.77 o 
   5   0   0     6787.95     7082.76    178.26 o 
   6   0   0     1165.72     1198.41     32.76 o 
   7   0   0     4916.60     5051.53    160.02 o 
   8   0   0     1039.19     1098.75     40.15 o 
   9   0   0      363.77      353.86     21.46 o 
  10   0   0      471.45      410.55     20.30 o 
  11   0   0       37.87       29.01      7.44 o 
   1   1   0     1512.58     1612.46     75.40 o 
   2   1   0      388.84      485.13     10.33 o 
   3   1   0     3310.28     3457.49     67.95 o 
   4   1   0     2255.16     2593.80     51.75 o 
   5   1   0      216.28      198.93      5.09 o 
   6   1   0       95.35      110.50      4.37 o 
   7   1   0       11.24       12.04      2.49 o 
   8   1   0      453.93      451.79     14.12 o 
   9   1   0       15.35       16.28      3.60 o 
  10   1   0       20.21       25.23      7.81 o 
  11   1   0        0.31       -1.02      3.55 o 
   0   2   0    10870.71    11293.31    349.27 o 
   1   2   0       50.88       45.54      3.17 o 
   2   2   0     5057.84     5408.97    105.41 o 
   3   2   0     9461.51     9721.02    189.03 o 
   4   2   0     1824.51     1958.57     39.62 o 
   5   2   0     1788.77     1817.44     37.36 o 
   6   2   0      831.97      795.55     18.04 o 
   7   2   0      202.47      194.05      8.66 o 
   8   2   0       64.91       71.65      5.07 o 
   9   2   0     1577.23     1583.86     39.61 o 
  10   2   0      876.10      972.88     32.00 o 
  11   2   0       76.05       65.90      7.84 o 
   1   3   0      418.22      478.92     10.44 o 
   2   3   0     1733.06     1942.57     38.88 o 
   3   3   0       29.62       38.34      2.08 o 
   4   3   0     1215.29     1353.17     28.13 o 
   5   3   0     1758.39     1929.61     39.62 o 
   6   3   0       69.85       70.38      4.88 o 
   7   3   0     1321.33     1450.49     31.37 o 
   8   3   0        0.01        1.42      2.27 o 
   9   3   0       14.17        4.70      3.72 o 
  10   3   0       14.76       13.22      6.02 o 
  11   3   0        2.24       -1.25      4.36 o 
   0   4   0     7508.10     8249.93    205.82 o 
   1   4   0     2345.53     2441.78     48.59 o 
   2   4   0       14.71        9.01      1.39 o 
   3   4   0      741.28      706.15     13.83 o 
   4   4   0     2270.75     2374.67     47.97 o 
   5   4   0      202.49      209.83      6.41 o 
   6   4   0     1945.10     1997.34     41.45 o 
   7   4   0      415.03      448.59     13.73 o 
   8   4   0      203.39      225.97     10.96 o 
   9   4   0      955.99      896.23     29.38 o 
  10   4   0       96.81       95.69     11.87 o 
  11   4   0      249.07      256.17     13.94 o 
   1   5   0     3193.30     3653.37     72.31 o 
   2   5   0      707.65      731.46     16.03 o 
   3   5   0       20.02       22.45      1.47 o 
   4   5   0     2144.78     2347.05     43.00 o 
   5   5   0      109.67      120.83      5.66 o 
   6   5   0        6.27       15.83      2.89 o 
   7   5   0       24.77       33.10      3.90 o 
   8   5   0      760.90      760.30     21.31 o 
   9   5   0       34.21       34.67      5.60 o 
  10   5   0       39.87       51.75      7.01 o 
   0   6   0     4961.92     5772.87    145.15 o 
   1   6   0     2217.82     2444.89     44.49 o 
   2   6   0     2808.23     2970.55     59.57 o 
   3   6   0     1307.42     1307.62     27.68 o 
   4   6   0      920.63      907.59     20.15 o 
   5   6   0     2240.48     2290.04     53.48 o 
   6   6   0     1546.98     1633.92     39.70 o 
   7   6   0      671.66      665.39     19.09 o 
   8   6   0      420.06      426.16     14.19 o 
   9   6   0      635.06      649.58     23.48 o 
  10   6   0      324.05      391.74     19.42 o 
   1   7   0        3.97        1.89      1.07 o 
   2   7   0     1364.25     1545.74     32.38 o 
   3   7   0       69.13       87.25      4.02 o 
   4   7   0      953.73     1048.64     26.48 o 
   5   7   0       67.06       84.98      5.34 o 
   6   7   0        0.44        2.18      2.44 o 
   7   7   0       18.67       13.51      3.25 o 
   8   7   0       46.48       52.62      5.21 o 
   9   7   0       80.10       76.42      8.27 o 
  10   7   0        6.19        2.46      4.38 o 
   0   8   0     1196.01     1334.63     36.17 o 
   1   8   0       57.75       89.32      4.03 o 
   2   8   0      418.55      401.98     10.50 o 
   3   8   0     1293.67     1397.27     30.08 o 
   4   8   0      511.33      541.66     15.68 o 
   5   8   0     1141.64     1166.93     29.77 o 
   6   8   0      170.31      177.74      8.02 o 
   7   8   0      223.82      223.20      9.51 o 
   8   8   0      600.55      681.46     20.51 o 
   9   8   0      118.41      125.16     10.11 o 
   1   9   0       92.43      103.48      4.64 o 
   2   9   0      199.06      210.91      6.95 o 
   3   9   0       10.86       13.03      2.46 o 
   4   9   0      340.13      312.41     10.85 o 
   5   9   0      735.05      673.27     19.21 o 
   6   9   0       73.12       81.26      5.91 o 
   7   9   0      287.60      256.71     10.62 o 
   8   9   0       41.81       36.04      5.14 o 
   9   9   0       33.93       38.36      5.42 o 
   0  10   0      356.46      389.97     17.36 o 
   1  10   0      372.99      374.95     11.98 o 
   2  10   0      313.57      333.85     11.16 o 
   3  10   0       18.41       24.13      2.94 o 
   4  10   0       34.37       43.34      4.40 o 
   5  10   0      691.26      678.82     19.76 o 
   6  10   0      269.41      276.02     11.67 o 
   7  10   0      263.36      281.77     11.43 o 
   8  10   0      288.85      280.89     11.85 o 
   1  11   0      402.56      437.26     13.88 o 
   2  11   0       26.86       26.33      3.72 o 
   3  11   0       17.80       17.28      4.26 o 
   4  11   0      729.86      738.56     21.11 o 
   5  11   0        9.33        6.85      3.14 o 
   6  11   0       18.31       17.52      4.09 o 
   7  11   0      118.08      127.28     13.05 o 
   0  12   0      116.43      128.17     10.02 o 
   1  12   0      630.17      610.02     18.18 o 
   2  12   0     1008.00     1019.95     27.25 o 
   3  12   0      562.31      572.94     20.86 o 
   4  12   0      390.69      400.07     16.57 o 
   5  12   0      371.56      417.48     17.26 o 
   6  12   0      210.39      213.97     10.00 o 
   7  12   0       38.82       33.46     10.05 o 
   1  13   0       24.34       24.77      5.01 o 
   2  13   0        0.90        7.74      4.54 o 
   3  13   0        0.71        4.68      3.84 o 
   4  13   0        0.38       -1.91      3.63 o 
   5  13   0      106.64      120.52      9.38 o 
   0  14   0       14.82        7.99      5.14 o 
   1  14   0      307.25      314.32     12.30 o 
   2  14   0      175.65      153.25     10.23 o 
   3  14   0       43.03       48.39      6.81 o 
   4  14   0       46.88       43.37      7.14 o 
   1  15   0        0.51       -1.23      3.40 o 
 -11   1   1        1.83       10.69      3.91 o 
 -10   1   1      109.33      131.31     13.69 o 
  -9   1   1     1918.57     2105.38     50.62 o 
  -8   1   1        6.26       13.54      2.73 o 
  -7   1   1      499.34      523.67     13.03 o 
  -6   1   1      675.90      766.35     15.50 o 
  -5   1   1     1473.60     1930.82     59.96 o 
  -4   1   1     1661.33     1834.65     33.56 o 
  -3   1   1      270.84      459.21      9.44 o 
  -2   1   1     1402.79     1466.76     43.88 o 
  -1   1   1     4878.63     4502.12     86.54 o 
   0   1   1     5464.44     5014.83     96.17 o 
   1   1   1     2631.89     2266.45     44.60 o 
   2   1   1     1008.56     1057.42     21.62 o 
   3   1   1     3430.15     3290.86     64.94 o 
   4   1   1     5626.00     5500.55    107.76 o 
   5   1   1     1630.69     1646.38     34.10 o 
   6   1   1      991.82      974.97     31.10 o 
   7   1   1      210.49      222.25      8.63 o 
   8   1   1     3273.39     3244.18     75.42 o 
   9   1   1      486.60      488.54     15.93 o 
  10   1   1      129.43      105.09      7.38 o 
 -11   2   1       11.72       11.23      4.86 o 
 -10   2   1       69.25       86.59      7.64 o 
  -9   2   1      124.34      117.25      6.71 o 
  -8   2   1       59.86       62.69      8.37 o 
  -7   2   1       63.87       64.83      3.77 o 
  -6   2   1        0.03       15.62      3.90 o 
  -5   2   1     1069.85     1176.94     22.45 o 
  -4   2   1       38.06       55.58      6.15 o 
  -3   2   1       40.29       53.16      2.09 o 
  -2   2   1       79.78       81.14      3.21 o 
  -1   2   1       50.25      101.52      6.30 o 
   0   2   1      375.24      364.36      7.22 o 
   1   2   1      596.00      485.89     18.79 o 
   2   2   1        5.93        8.53      1.86 o 
   3   2   1      267.11      245.23      6.35 o 
   4   2   1     1053.56     1100.95     23.38 o 
   5   2   1      205.92      233.66      6.84 o 
   6   2   1        7.07       11.81      2.13 o 
   7   2   1        2.56        8.02      2.49 o 
   8   2   1        0.11        8.81      3.10 o 
   9   2   1      100.55      101.64      9.21 o 
  10   2   1       34.55       39.67      6.39 o 
 -11   3   1      136.47      137.74     10.03 o 
 -10   3   1      401.54      398.10     16.55 o 
  -9   3   1      780.19      754.85     25.13 o 
  -8   3   1      270.96      247.46      8.10 o 
  -7   3   1      446.30      462.37     11.95 o 
  -6   3   1     1566.65     1568.12     32.94 o 
  -5   3   1      795.26      750.62     17.33 o 
  -4   3   1       91.80       71.06      2.94 o 
  -3   3   1       55.26       41.79      4.40 o 
  -2   3   1      208.45      256.44     19.56 o 
  -1   3   1      221.58      261.14      6.23 o 
   0   3   1      711.34      681.34     12.99 o 
   1   3   1     1291.66     1169.20     21.58 o 
   2   3   1       52.23       41.36      3.26 o 
   3   3   1        9.49        7.99      1.35 o 
   4   3   1      807.44      786.83     19.63 o 
   5   3   1     1517.32     1577.20     34.03 o 
   6   3   1      641.16      653.44     17.68 o 
   7   3   1       31.53       33.88      3.70 o 
   8   3   1      828.49      850.37     23.35 o 
   9   3   1      173.63      185.30     10.58 o 
  10   3   1       50.87       60.04      7.37 o 
 -11   4   1       68.37       67.30      7.78 o 
 -10   4   1      128.50      116.62      8.91 o 
  -9   4   1      245.78      200.59     12.37 o 
  -8   4   1       29.22       39.35      4.74 o 
  -7   4   1       46.60       42.00      3.96 o 
  -6   4   1       47.59       38.80      3.22 o 
  -5   4   1       11.64       68.12      5.76 o 
  -4   4   1     3583.90     3407.05     61.33 o 
  -3   4   1     1498.33     1342.90     27.74 o 
  -2   4   1       31.05      232.99     18.51 o 
  -1   4   1      403.53      537.01     19.02 o 
   0   4   1     2060.69     2017.69     36.56 o 
   1   4   1     1937.11     1679.13     30.76 o 
   2   4   1      315.54      506.72     20.41 o 
   4   4   1      667.32      649.34     14.86 o 
   5   4   1       28.11       26.22      2.54 o 
   6   4   1        2.67        4.45      1.92 o 
   7   4   1      322.17      307.02      9.35 o 
   8   4   1       31.69       38.27     10.75 o 
   9   4   1       14.05       21.39      6.93 o 
  10   4   1       48.92       61.37      7.54 o 
 -11   5   1        5.96       18.58      5.51 o 
 -10   5   1      392.87      413.54     17.20 o 
  -9   5   1     1155.17     1126.98     34.99 o 
  -8   5   1      289.05      319.54     11.39 o 
  -7   5   1      632.42      635.29     18.00 o 
  -6   5   1      654.09      725.88     19.52 o 
  -5   5   1     1342.62     1318.95     28.09 o 
  -4   5   1      613.99      731.03     24.79 o 
  -3   5   1     1754.14     1980.00     55.76 o 
  -2   5   1     2360.66     2260.20     45.46 o 
  -1   5   1     3202.91     3262.42     58.58 o 
   0   5   1     2388.69     2333.00     42.26 o 
   1   5   1      457.19      659.21     27.46 o 
   2   5   1     3310.90     3248.08     58.65 o 
   3   5   1     2250.55     2004.93     38.33 o 
   4   5   1     1323.83     1299.67     27.65 o 
   5   5   1      861.33      910.27     23.11 o 
   6   5   1      573.70      579.27     16.65 o 
   7   5   1      294.11      293.61     10.67 o 
   8   5   1     1106.98     1071.68     33.64 o 
   9   5   1      647.09      646.43     23.48 o 
  10   5   1      248.40      251.65     13.57 o 
 -10   6   1        0.84        3.51      4.33 o 
  -9   6   1       63.21       66.32      5.77 o 
  -8   6   1       11.40       13.55      3.37 o 
  -7   6   1      148.52      151.01      7.22 o 
  -6   6   1      153.05      162.45      7.07 o 
  -5   6   1       10.22       19.16      2.39 o 
  -4   6   1      169.21      189.83      6.07 o 
  -3   6   1       11.76       52.22      3.35 o 
  -2   6   1      620.01      607.35     13.92 o 
  -1   6   1      102.57      182.85      6.82 o 
   0   6   1      640.68      538.08     11.07 o 
   1   6   1       91.32      149.89      7.97 o 
   2   6   1      363.08      363.77      8.89 o 
   3   6   1       21.61       28.53      1.95 o 
   4   6   1      174.38      185.22      7.79 o 
   5   6   1      109.42      116.27      6.49 o 
   6   6   1        9.50       12.31      3.09 o 
   7   6   1       29.02       31.38      4.75 o 
   8   6   1      171.81      173.95     10.62 o 
   9   6   1       13.76        9.62      4.62 o 
  10   6   1      197.86      193.45     12.47 o 
 -10   7   1      359.70      338.14     15.73 o 
  -9   7   1      192.95      174.94      8.94 o 
  -8   7   1      235.80      246.89     10.15 o 
  -7   7   1      823.46      768.71     21.44 o 
  -6   7   1      716.08      852.12     22.87 o 
  -5   7   1     1244.01     1181.06     29.62 o 
  -4   7   1     2235.02     2143.69     44.30 o 
  -3   7   1     1372.32     1271.49     27.26 o 
  -2   7   1      636.45      666.58     22.33 o 
  -1   7   1     1607.72     1872.79     43.84 o 
   0   7   1     3335.55     3243.07     68.70 o 
   1   7   1     1419.26     1286.30     24.57 o 
   2   7   1      617.11      725.58     18.37 o 
   3   7   1     1132.59     1334.26     28.58 o 
   4   7   1     1208.02     1141.68     28.71 o 
   5   7   1     1224.70     1271.70     31.96 o 
   6   7   1      486.61      522.10     15.94 o 
   7   7   1      263.33      276.88     10.76 o 
   8   7   1      397.36      333.94     14.85 o 
   9   7   1      154.48      190.04     27.03 o 
 -10   8   1        5.41        1.86      4.51 o 
  -9   8   1        3.80        5.16      3.54 o 
  -8   8   1       26.44       28.47      4.55 o 
  -7   8   1       44.61       36.73      4.41 o 
  -6   8   1      617.29      596.58     17.50 o 
  -5   8   1       70.54       82.71      6.02 o 
  -4   8   1      588.26      564.62     17.67 o 
  -3   8   1        9.66       12.56      2.16 o 
  -2   8   1       40.37       59.57      3.51 o 
  -1   8   1      361.11      497.46     12.24 o 
   0   8   1      933.75      918.62     18.25 o 
   1   8   1       49.86       66.47      3.56 o 
   2   8   1       39.97       36.67      3.09 o 
   4   8   1       86.34       91.75      8.59 o 
   5   8   1      194.68      243.90     14.32 o 
   6   8   1        8.19        4.96      2.96 o 
   7   8   1      138.73      146.19      7.99 o 
   8   8   1       19.83       17.48      4.31 o 
   9   8   1       13.80       10.63      5.04 o 
  -9   9   1      515.50      471.55     18.28 o 
  -8   9   1      393.15      406.88     14.42 o 
  -7   9   1      598.12      571.21     17.70 o 
  -6   9   1      211.75      185.89      8.36 o 
  -5   9   1      292.75      226.34      9.11 o 
  -4   9   1     1749.25     1704.22     36.51 o 
  -3   9   1        9.46       10.80      2.31 o 
  -2   9   1      465.71      425.44     11.23 o 
  -1   9   1     1212.29     1156.76     25.38 o 
   0   9   1      312.16      483.46     14.82 o 
   1   9   1      192.09      201.01      7.30 o 
   2   9   1        2.43        0.80      1.77 o 
   3   9   1     1154.98     1333.40     36.73 o 
   4   9   1       10.41       24.02      4.19 o 
   5   9   1        3.51       20.67      4.12 o 
   6   9   1      366.21      408.67     14.00 o 
   7   9   1       60.46       93.08      9.38 o 
   8   9   1      136.33      149.29      8.68 o 
  -8  10   1        4.73        2.99      3.32 o 
  -7  10   1      136.84      114.83      7.39 o 
  -6  10   1       21.54       26.19      4.21 o 
  -5  10   1        0.16        2.20      2.68 o 
  -4  10   1      391.54      396.62     19.79 o 
  -3  10   1       26.69       41.27      3.79 o 
  -2  10   1        8.97       40.89      3.47 o 
  -1  10   1       12.96       11.42      2.80 o 
   0  10   1        7.69        9.37      3.24 o 
   1  10   1      323.95      295.35     17.50 o 
   2  10   1      126.35      122.73      6.29 o 
   3  10   1      311.09      316.16     13.95 o 
   4  10   1       16.66       14.95      3.44 o 
   5  10   1       74.70       63.23      5.48 o 
   6  10   1       15.88       13.52      3.86 o 
   7  10   1       11.31        9.03      3.74 o 
   8  10   1        8.22        1.46      3.59 o 
  -8  11   1      162.56      145.37      8.85 o 
  -7  11   1      719.92      685.65     20.94 o 
  -6  11   1      450.46      429.37     14.70 o 
  -5  11   1       43.62       49.39      5.43 o 
  -4  11   1     1287.49     1238.76     31.87 o 
  -3  11   1      532.40      499.60     15.40 o 
  -2  11   1     1335.53     1307.53     33.12 o 
  -1  11   1      255.06      251.84     14.84 o 
   0  11   1      145.63      154.57      7.31 o 
   1  11   1     1435.60     1406.42     35.35 o 
   2  11   1      219.82      263.45     11.84 o 
   3  11   1      792.65      930.86     32.89 o 
   4  11   1      134.17      135.49      7.53 o 
   5  11   1      287.95      314.24     11.98 o 
   6  11   1      487.17      531.41     17.37 o 
   7  11   1       16.90       29.47      4.94 o 
  -7  12   1        0.06        3.12      3.52 o 
  -6  12   1        2.46       -2.73      3.11 o 
  -5  12   1       62.35       89.83      7.98 o 
  -4  12   1      223.44      240.76     11.96 o 
  -3  12   1        5.87        9.50      3.28 o 
  -2  12   1      129.41      127.52      7.15 o 
  -1  12   1      198.90      165.28      7.88 o 
   0  12   1       21.05       31.30      4.85 o 
   1  12   1        3.82       15.41      3.52 o 
   2  12   1        0.64        0.36      3.32 o 
   3  12   1      256.66      272.25     12.79 o 
   4  12   1      230.08      243.03     12.22 o 
   5  12   1        4.73        3.80      4.10 o 
   6  12   1        4.64        5.19      3.65 o 
  -6  13   1      301.22      314.44     15.20 o 
  -5  13   1      454.01      445.01     18.53 o 
  -4  13   1      381.84      400.38     16.88 o 
  -3  13   1      194.28      216.85     11.38 o 
  -2  13   1      514.43      448.20     15.05 o 
  -1  13   1      481.12      505.37     16.21 o 
   0  13   1      393.88      441.81     14.77 o 
   1  13   1      374.25      343.75     12.55 o 
   2  13   1      430.52      374.73     15.81 o 
   3  13   1      462.72      486.00     19.24 o 
   4  13   1       68.82      107.65      8.80 o 
   5  13   1      299.19      324.15     15.40 o 
  -4  14   1        2.15       13.53      4.95 o 
  -3  14   1       92.00      110.48      9.07 o 
  -2  14   1       12.68        4.62      3.47 o 
  -1  14   1        4.86       19.06      4.05 o 
   0  14   1      229.07      211.59      9.75 o 
   1  14   1        0.15       -1.61      3.50 o 
   2  14   1       54.50       77.26     10.47 o 
   3  14   1      106.54       86.90      8.33 o 
 -12   0   2       29.71       32.29     12.54 o 
 -11   0   2      349.48      316.86     20.61 o 
 -10   0   2      309.40      303.96     16.17 o 
  -9   0   2        5.85       11.13      5.34 o 
  -8   0   2     1228.18     1302.68     36.42 o 
  -7   0   2       97.94       98.59     14.57 o 
  -6   0   2     3257.80     2957.48     76.41 o 
  -5   0   2     2983.39     3148.86     80.49 o 
  -3   0   2      122.72      204.79     11.54 o 
  -2   0   2     1340.68     1183.08     37.45 o 
  -1   0   2    36787.73    31565.04   1004.17 o 
   0   0   2      117.31      145.24      6.79 o 
   1   0   2      508.96      442.86     12.73 o 
   2   0   2     7439.00     6376.08    159.89 o 
   3   0   2      564.28      765.36     57.14 o 
   4   0   2     1077.93     1297.13     46.27 o 
   5   0   2      588.13      478.08     19.40 o 
   6   0   2     1392.24     1393.38     61.16 o 
   7   0   2     1211.35     1147.82     41.93 o 
   8   0   2      583.29      567.86     24.88 o 
   9   0   2      456.16      452.55     22.07 o 
  10   0   2        4.96        5.30      5.64 o 
 -12   1   2        0.43       -6.00      4.14 o 
 -11   1   2        0.40       -1.46      8.77 o 
 -10   1   2        3.82        6.59      3.72 o 
  -9   1   2      561.28      517.64     15.56 o 
  -8   1   2      249.25      291.14     13.36 o 
  -7   1   2       87.95      101.84      4.04 o 
  -6   1   2      637.66      594.94     12.56 o 
  -5   1   2      130.83      211.55      6.75 o 
  -4   1   2      274.97      328.38      7.61 o 
  -3   1   2      127.32      122.22      6.53 o 
  -2   1   2     2974.01     2558.08     50.06 o 
  -1   1   2    12091.81    11043.73    211.81 o 
   0   1   2      337.08      409.26     13.99 o 
   1   1   2      267.72      264.94      5.91 o 
   2   1   2      303.64      375.45     25.90 o 
   3   1   2      562.17      576.89     17.27 o 
   5   1   2        1.62        6.22      1.75 o 
   6   1   2      798.64      758.81     26.70 o 
   7   1   2       46.75       45.64      5.10 o 
   8   1   2      233.15      216.87      9.42 o 
   9   1   2       39.42       44.78      6.79 o 
  10   1   2        2.17       -2.18      5.20 o 
 -12   2   2      118.64      135.84     10.26 o 
 -11   2   2      593.08      615.42     27.31 o 
 -10   2   2      846.02      788.63     26.24 o 
  -9   2   2      238.89      236.34     11.57 o 
  -8   2   2     1035.62      993.65     22.56 o 
  -7   2   2      210.85      234.24      6.51 o 
  -5   2   2      822.79      798.65     15.91 o 
  -4   2   2     3940.97     3230.51     58.19 o 
  -3   2   2      480.48      512.23     10.35 o 
  -2   2   2       71.43      118.91      8.00 o 
  -1   2   2     7832.56     6952.09    133.87 o 
   0   2   2     1724.95     1513.26     27.78 o 
   1   2   2      430.59      401.65      8.36 o 
   2   2   2      636.14      926.03     41.51 o 
   3   2   2      880.36      818.28     16.05 o 
   4   2   2     1940.76     1670.79     34.63 o 
   5   2   2      142.79      142.02      6.00 o 
   7   2   2        2.19       11.17      3.01 o 
   8   2   2      568.90      600.61     18.33 o 
   9   2   2      208.17      215.54      9.94 o 
  10   2   2       64.57       57.73      7.61 o 
 -11   3   2      123.56      136.96     11.96 o 
 -10   3   2       18.03       16.42      4.71 o 
  -9   3   2        3.17        5.51      3.15 o 
  -8   3   2      141.28      148.51      5.91 o 
  -7   3   2      123.46      146.74      8.24 o 
  -6   3   2     1178.41     1228.07     23.84 o 
  -5   3   2      748.96      680.69     13.92 o 
  -4   3   2     2356.45     2086.11     38.28 o 
  -3   3   2      288.01      344.30     17.62 o 
  -2   3   2      188.85      155.58      6.07 o 
  -1   3   2       41.10       32.65      1.69 o 
   0   3   2      362.16      381.38      9.24 o 
   1   3   2     1213.98     1055.37     21.98 o 
   2   3   2       97.98      155.57      9.08 o 
   3   3   2      450.59      475.37     10.09 o 
   4   3   2      303.96      488.18     17.43 o 
   5   3   2      459.04      444.20     11.42 o 
   6   3   2      112.90      127.60      6.88 o 
   7   3   2       54.41       57.75      4.91 o 
   8   3   2        3.16        2.97      3.04 o 
   9   3   2       32.93       37.71      6.20 o 
 -11   4   2      218.88      221.39     12.18 o 
 -10   4   2      787.56      755.49     25.72 o 
  -9   4   2      343.78      334.80     11.84 o 
  -8   4   2        7.92       17.79      4.51 o 
  -7   4   2     1642.72     1633.90     39.40 o 
  -6   4   2     1272.01     1136.70     22.29 o 
  -5   4   2     1049.85      999.85     19.62 o 
  -4   4   2      350.32      337.16     10.76 o 
  -3   4   2       47.80      149.62      7.60 o 
  -2   4   2     3397.88     2908.94     52.50 o 
  -1   4   2     1906.45     1840.19     33.79 o 
   0   4   2       67.34      359.61     47.84 o 
   1   4   2     1918.76     1626.50     30.11 o 
   2   4   2      507.07      431.71      9.41 o 
   3   4   2      233.59      283.38     13.13 o 
   5   4   2      907.40      940.24     21.32 o 
   6   4   2      471.05      438.50     11.83 o 
   7   4   2       12.01       22.23      4.08 o 
   8   4   2      771.65      703.66     24.46 o 
   9   4   2       73.89       82.11     10.67 o 
 -11   5   2        5.50        8.20      6.46 o 
 -10   5   2       37.20       35.80      5.82 o 
  -9   5   2      174.07      168.78      8.33 o 
  -8   5   2        1.69        4.19      2.68 o 
  -7   5   2       81.65       77.32      5.15 o 
  -5   5   2      303.19      343.97     11.58 o 
  -4   5   2       53.98       50.16      2.44 o 
  -3   5   2       40.14      143.39     12.35 o 
  -2   5   2      400.16      422.91      9.30 o 
  -1   5   2       27.98       18.37      1.54 o 
   0   5   2      329.82      307.96      7.08 o 
   1   5   2     1789.00     1577.12     29.43 o 
   2   5   2        9.36       16.32      1.67 o 
   3   5   2      725.20      662.23     15.33 o 
   4   5   2      839.10      745.38     17.20 o 
   5   5   2       20.41       21.29      2.61 o 
   6   5   2        8.86        5.83      2.67 o 
   7   5   2       44.56       43.57      5.65 o 
   8   5   2       15.07       17.57      4.63 o 
   9   5   2       19.23       32.78      6.10 o 
 -11   6   2      172.80      164.55     11.21 o 
 -10   6   2      168.20      180.20     10.94 o 
  -9   6   2      128.93      149.91     11.80 o 
  -8   6   2      310.44      312.18     13.96 o 
  -7   6   2      588.12      593.94     20.59 o 
  -6   6   2      884.18      981.24     30.47 o 
  -5   6   2      864.43      872.14     19.78 o 
  -4   6   2     1585.82     1491.31     31.50 o 
  -3   6   2      704.85      751.06     32.41 o 
  -2   6   2      477.19      608.01     30.00 o 
  -1   6   2     4334.05     4374.72     78.57 o 
   0   6   2     2406.31     2143.46     39.55 o 
   1   6   2     2002.51     1837.80     37.29 o 
   2   6   2      907.30      929.69     18.48 o 
   3   6   2     1211.05     1134.99     24.62 o 
   4   6   2     1883.88     1795.34     37.81 o 
   5   6   2      619.65      617.36     17.50 o 
   6   6   2      680.56      619.03     17.91 o 
   7   6   2      720.06      683.31     23.51 o 
   8   6   2      684.16      636.91     23.05 o 
   9   6   2      223.86      234.11     14.60 o 
 -10   7   2      172.51      164.61      9.24 o 
  -9   7   2       41.93       42.42      5.06 o 
  -8   7   2      174.04      166.88      8.14 o 
  -7   7   2      915.22      822.99     22.56 o 
  -6   7   2      180.04      174.75     14.07 o 
  -5   7   2      275.66      305.64      8.98 o 
  -4   7   2       74.29       59.76      4.66 o 
  -3   7   2     1353.00     1256.31     27.06 o 
  -2   7   2      205.21      288.34     11.14 o 
  -1   7   2      180.65      193.87      5.38 o 
   0   7   2      890.48      796.56     16.15 o 
   1   7   2      262.14      404.47     23.02 o 
   2   7   2        8.06        8.42      1.64 o 
   3   7   2      449.60      429.00     12.84 o 
   4   7   2      167.11      174.87      7.39 o 
   5   7   2      244.81      287.71     10.42 o 
   6   7   2        4.95       10.67      3.11 o 
   7   7   2        0.60        3.52      3.07 o 
   8   7   2       13.69       17.89      4.94 o 
 -10   8   2      254.00      257.90     11.49 o 
  -9   8   2      447.71      433.35     15.17 o 
  -8   8   2      620.43      564.78     17.68 o 
  -7   8   2        4.40        2.49      2.73 o 
  -6   8   2      749.86      852.19     38.49 o 
  -5   8   2      333.53      322.42     12.20 o 
  -4   8   2      794.56      840.33     23.35 o 
  -3   8   2     2376.16     2162.14     44.85 o 
  -2   8   2      344.93      290.30      8.38 o 
  -1   8   2     1864.82     1855.63     38.67 o 
   0   8   2       97.37       98.08      7.32 o 
   1   8   2      164.94      575.86     31.75 o 
   2   8   2     1419.48     1336.37     28.97 o 
   3   8   2      667.67      627.43     17.56 o 
   4   8   2     2105.99     1922.66     46.27 o 
   5   8   2       39.54       45.82      4.81 o 
   6   8   2       79.90       85.91      8.99 o 
   7   8   2      435.95      474.03     15.84 o 
   8   8   2       18.64       24.00      5.63 o 
  -9   9   2        1.42        3.99      3.73 o 
  -8   9   2      104.18      114.09      7.41 o 
  -7   9   2        5.71       14.03      3.52 o 
  -6   9   2      425.93      429.91     24.60 o 
  -5   9   2       42.37       49.60      6.81 o 
  -4   9   2      464.51      437.12     11.90 o 
  -3   9   2        6.64        7.90      2.25 o 
  -2   9   2       45.21       59.73      4.71 o 
  -1   9   2       23.87       19.50      2.61 o 
   0   9   2      126.16      125.64      6.01 o 
   1   9   2       35.12       39.96      3.26 o 
   2   9   2      271.38      305.53     10.37 o 
   3   9   2      792.40      720.68     19.98 o 
   4   9   2      542.16      491.39     15.14 o 
   5   9   2      251.04      230.21      9.59 o 
   6   9   2      100.72       91.56      6.58 o 
   7   9   2        4.07        2.39      3.30 o 
  -9  10   2      172.25      170.76     11.06 o 
  -8  10   2      202.81      221.54     10.29 o 
  -7  10   2      426.56      375.58     13.54 o 
  -6  10   2     1262.83     1145.64     30.26 o 
  -5  10   2      219.14      182.76      8.25 o 
  -4  10   2      208.95      205.33      7.42 o 
  -3  10   2      445.39      512.37     13.52 o 
  -2  10   2      158.68      299.20     19.79 o 
  -1  10   2      588.06      620.45     17.69 o 
   0  10   2     1706.37     1505.92     37.95 o 
   1  10   2     1248.56     1148.52     29.40 o 
   2  10   2      241.51      237.01     10.94 o 
   3  10   2       24.97       34.63      4.03 o 
   4  10   2      383.45      466.99     27.06 o 
   5  10   2      125.51      121.04      7.27 o 
   6  10   2      378.35      364.57     14.50 o 
   7  10   2      629.71      599.14     19.29 o 
  -8  11   2       37.23       29.49      5.85 o 
  -7  11   2        1.41        1.06      3.29 o 
  -6  11   2       39.41       32.84      4.79 o 
  -5  11   2      966.54      897.55     24.73 o 
  -4  11   2       63.02       74.61      4.86 o 
  -3  11   2       47.18       43.96      7.38 o 
  -2  11   2       47.97       62.95      5.41 o 
  -1  11   2      153.44      164.42      7.63 o 
   0  11   2      251.85      212.69     10.31 o 
   1  11   2       64.00       63.79      5.19 o 
   2  11   2      147.37      151.30      9.15 o 
   3  11   2       58.43      221.22     18.84 o 
   4  11   2       38.47       39.60      5.78 o 
   5  11   2       13.35       10.89      3.72 o 
   6  11   2      207.26      195.54      9.80 o 
  -7  12   2      156.16      161.34     10.41 o 
  -6  12   2      292.30      344.07     18.29 o 
  -5  12   2       64.23       87.33      7.39 o 
  -4  12   2      562.05      534.42     19.94 o 
  -3  12   2     1091.90     1027.14     32.52 o 
  -2  12   2     1266.23     1141.69     30.04 o 
  -1  12   2       11.52       10.57      3.25 o 
   0  12   2      461.82      538.65     16.75 o 
   1  12   2      765.00      842.92     27.55 o 
   2  12   2      412.88      409.06     16.47 o 
   3  12   2      878.46      750.08     25.72 o 
   4  12   2      690.65      681.54     24.39 o 
   5  12   2      483.79      455.51     19.28 o 
  -6  13   2       20.33       26.42      7.79 o 
  -5  13   2        4.07        9.50      5.90 o 
  -4  13   2       40.92       25.67     13.55 o 
  -3  13   2       24.32       30.19      4.71 o 
  -2  13   2        6.98        1.24      2.98 o 
  -1  13   2       23.89       32.28      4.64 o 
   0  13   2        9.96        9.52      3.88 o 
   1  13   2       32.34       32.74      5.43 o 
   2  13   2       50.23       55.96      6.69 o 
   3  13   2       83.26       84.46      8.04 o 
   4  13   2        7.94        9.09     10.63 o 
  -4  14   2      144.12      167.46     23.68 o 
  -3  14   2      253.79      243.16     12.59 o 
  -2  14   2      220.02      235.88     20.87 o 
  -1  14   2       31.01       30.52      8.05 o 
   0  14   2      498.71      420.08     17.37 o 
   1  14   2      352.34      344.65     15.53 o 
   2  14   2      113.15      120.71      9.48 o 
 -12   1   3       44.00       38.37      7.36 o 
 -11   1   3      268.08      265.77     12.61 o 
 -10   1   3     1286.04     1263.83     36.88 o 
  -9   1   3       19.49       19.80      2.95 o 
  -8   1   3     1344.53     1263.45     25.08 o 
  -7   1   3     1307.04     1220.20     24.02 o 
  -6   1   3     1095.42     1139.75     22.32 o 
  -5   1   3     2089.41     1934.91     35.98 o 
  -4   1   3     1238.15     1165.44     22.14 o 
  -3   1   3     1729.00     1528.54     31.05 o 
  -2   1   3     3889.74     3417.23     66.94 o 
  -1   1   3     4128.98     3842.78     75.09 o 
   0   1   3     2186.51     1944.11     39.29 o 
   1   1   3      618.24      618.10     12.65 o 
   2   1   3     1111.60     1094.83     21.18 o 
   3   1   3     3366.05     3088.13     56.36 o 
   4   1   3      781.39      768.17     17.69 o 
   5   1   3      303.50      343.18     11.38 o 
   6   1   3       62.97       68.02      5.27 o 
   7   1   3     1470.64     1479.42     37.55 o 
   8   1   3      213.17      196.50      9.61 o 
   9   1   3       51.42       42.64      5.81 o 
 -12   2   3       31.70       38.48      7.15 o 
 -11   2   3        0.59        0.07      3.94 o 
 -10   2   3      119.38      108.46      7.95 o 
  -9   2   3       95.26       83.84      4.92 o 
  -8   2   3       12.97       15.45      3.28 o 
  -7   2   3        2.83        4.43      1.73 o 
  -6   2   3      458.03      428.88      9.86 o 
  -4   2   3       81.71      107.44      5.78 o 
  -3   2   3      952.49      877.63     19.89 o 
  -2   2   3     1002.56     1016.38     21.36 o 
  -1   2   3      101.90      111.34      3.96 o 
   0   2   3       40.53       73.70     13.66 o 
   1   2   3      460.85      456.89     12.53 o 
   2   2   3     1386.72     1267.79     24.24 o 
   3   2   3       18.22       25.23      3.95 o 
   4   2   3        0.43       -1.65      1.44 o 
   5   2   3      114.75      113.36      6.17 o 
   6   2   3       61.51       60.87      5.07 o 
   7   2   3      118.30      128.32     10.52 o 
   8   2   3        0.34        0.60      3.31 o 
   9   2   3        0.94       -2.61      3.62 o 
 -11   3   3      895.94      877.38     29.16 o 
 -10   3   3     1703.16     1602.95     46.98 o 
  -9   3   3        6.39        6.87      2.83 o 
  -8   3   3      722.02      689.17     19.11 o 
  -7   3   3     1455.99     1349.61     26.47 o 
  -6   3   3     1958.60     1734.80     32.90 o 
  -5   3   3     1985.85     1837.89     34.46 o 
  -4   3   3     1315.94     1138.56     21.94 o 
  -3   3   3     1202.03     1096.05     20.95 o 
  -2   3   3     1741.09     1708.89     34.94 o 
  -1   3   3     1765.47     1550.32     37.66 o 
   0   3   3     1301.22     1078.09     20.66 o 
   1   3   3      674.42      693.03     14.04 o 
   2   3   3      518.64      598.95     27.25 o 
   3   3   3      659.92      731.79     16.84 o 
   4   3   3      308.22      306.99     17.03 o 
   5   3   3      393.06      382.69     14.16 o 
   6   3   3       21.66       29.44      4.03 o 
   7   3   3      520.53      523.84     16.50 o 
   8   3   3       33.58       38.40      5.02 o 
   9   3   3        3.50       -0.90      9.65 o 
 -11   4   3       46.49       55.27      8.84 o 
 -10   4   3      130.15      145.97     15.87 o 
  -9   4   3      139.59      162.20      7.88 o 
  -8   4   3       17.28       19.81      3.41 o 
  -7   4   3       25.65       18.12      2.69 o 
  -6   4   3       31.75       38.66      2.99 o 
  -5   4   3      444.70      389.75      9.03 o 
  -4   4   3      136.97      122.65      3.99 o 
  -3   4   3        7.93        2.74      1.14 o 
  -2   4   3       23.86       26.51      2.02 o 
  -1   4   3       36.15       31.82      3.60 o 
   0   4   3       61.20       66.96      3.21 o 
   1   4   3       35.37       50.44      2.79 o 
   2   4   3       81.65      100.45      7.33 o 
   3   4   3       47.29       50.51      3.24 o 
   4   4   3       95.93       87.09      4.37 o 
   5   4   3       33.64       38.02      3.40 o 
   6   4   3       94.75      102.36      6.30 o 
   7   4   3       79.74       79.80      9.09 o 
   8   4   3        9.83       13.79      4.93 o 
 -11   5   3      200.58      203.37     14.81 o 
 -10   5   3      442.89      422.19     16.88 o 
  -9   5   3       37.15       31.64      5.10 o 
  -8   5   3      886.13      811.65     27.42 o 
  -7   5   3      809.21      818.09     19.30 o 
  -6   5   3      702.70      622.72     15.16 o 
  -5   5   3       97.94      120.98      5.69 o 
  -4   5   3      356.36      352.02      8.31 o 
  -3   5   3     1911.88     1697.34     31.80 o 
  -2   5   3     1304.33     1233.46     23.69 o 
  -1   5   3     1478.39     1349.07     25.65 o 
   0   5   3      366.16      436.98     12.42 o 
   1   5   3     1186.18     1063.73     20.85 o 
   2   5   3     1031.70      873.69     17.65 o 
   3   5   3      644.34      607.10     14.68 o 
   4   5   3     1106.02     1056.60     23.70 o 
   5   5   3      445.98      432.26     11.86 o 
   6   5   3       62.70       58.16      6.02 o 
   7   5   3      596.25      508.05     19.27 o 
   8   5   3      411.30      411.98     33.81 o 
 -11   6   3        0.56        1.54      5.50 o 
 -10   6   3        1.51        2.83      4.00 o 
  -9   6   3       10.33       11.16      4.17 o 
  -8   6   3       17.57       22.85      6.93 o 
  -7   6   3        3.01        3.08      3.75 o 
  -6   6   3        0.00       -0.93      2.10 o 
  -5   6   3      396.54      441.84     11.54 o 
  -4   6   3      250.02      230.20      7.11 o 
  -3   6   3      237.36      243.62      7.20 o 
  -2   6   3      143.22      141.12      4.49 o 
  -1   6   3      107.80      138.06      4.46 o 
   0   6   3       17.61       26.78      2.18 o 
   1   6   3      234.52      208.55      5.88 o 
   2   6   3      213.65      226.09      7.04 o 
   3   6   3        0.08       -0.26      1.56 o 
   4   6   3       13.30       12.70      2.83 o 
   5   6   3       45.38       44.16      5.26 o 
   6   6   3        1.69        4.74      2.99 o 
   7   6   3      257.69      240.47     18.13 o 
   8   6   3       26.15       24.10      6.28 o 
 -10   7   3      141.50      138.34      9.91 o 
  -9   7   3       97.47      114.75      8.56 o 
  -8   7   3      213.68      201.03     10.44 o 
  -7   7   3        2.02        9.96      3.42 o 
  -6   7   3      428.25      417.08     13.12 o 
  -5   7   3     1293.77     1265.97     31.17 o 
  -4   7   3      288.76      253.06     10.10 o 
  -3   7   3      114.88      104.01      7.14 o 
  -2   7   3      476.83      544.51     14.96 o 
  -1   7   3     1401.90     1271.30     24.77 o 
   0   7   3      351.72      283.90      7.38 o 
   1   7   3      232.27      215.40     12.30 o 
   2   7   3     1096.53     1110.45     24.54 o 
   3   7   3      638.02      567.68     14.26 o 
   4   7   3      638.19      613.83     17.60 o 
   5   7   3      327.07      321.83     11.51 o 
   6   7   3      377.13      378.28     13.27 o 
   7   7   3      656.65      608.25     22.51 o 
 -10   8   3       42.81       47.36      6.79 o 
  -9   8   3        6.11        3.12      4.20 o 
  -8   8   3       15.21       22.24      4.92 o 
  -7   8   3      309.76      277.48     12.37 o 
  -6   8   3      155.26      155.79      7.45 o 
  -5   8   3      121.72      123.13      7.02 o 
  -4   8   3      492.18      464.62     13.95 o 
  -3   8   3       12.11        5.79      2.59 o 
  -2   8   3      229.16      208.02      9.73 o 
  -1   8   3       28.43       28.87      2.86 o 
   0   8   3      101.51       96.88      4.12 o 
   1   8   3      301.76      287.34      7.72 o 
   2   8   3      155.79      153.88      6.88 o 
   3   8   3      129.37      128.40      6.58 o 
   4   8   3       40.19       55.50      4.76 o 
   5   8   3       35.89       26.70      4.13 o 
   6   8   3       13.41        8.74      3.53 o 
   7   8   3       51.46       44.49      6.65 o 
  -9   9   3      172.28      191.98     11.56 o 
  -8   9   3      369.20      345.28     15.03 o 
  -7   9   3      317.80      318.68     13.89 o 
  -6   9   3       96.19       82.39      6.97 o 
  -5   9   3      714.61      649.21     18.45 o 
  -4   9   3       24.50       25.10      3.62 o 
  -3   9   3      296.94      312.05     10.69 o 
  -2   9   3      538.85      499.16     14.70 o 
  -1   9   3       97.14      111.67     12.13 o 
   0   9   3      629.10      584.14     16.45 o 
   1   9   3      119.70      103.16      6.89 o 
   2   9   3      379.36      403.25     12.87 o 
   3   9   3      106.14       99.24      6.17 o 
   4   9   3      104.45      103.94      6.59 o 
   5   9   3      331.32      336.43     12.42 o 
   6   9   3       28.43       15.56      4.43 o 
  -8  10   3       82.98       68.17      8.58 o 
  -7  10   3        0.67        3.23      3.61 o 
  -6  10   3       24.63       28.85      5.14 o 
  -5  10   3      359.82      344.95     12.07 o 
  -4  10   3       58.38       74.57      5.48 o 
  -3  10   3        1.93       10.81      3.00 o 
  -2  10   3       60.37       67.92      5.16 o 
  -1  10   3       19.38       32.68      5.59 o 
   0  10   3      301.15      262.43     11.60 o 
   1  10   3       16.94       25.10      5.53 o 
   2  10   3      188.90      200.35     12.53 o 
   3  10   3       83.07       95.32     11.26 o 
   4  10   3       80.84       72.53      5.91 o 
   5  10   3       26.33       30.27      4.78 o 
   6  10   3       16.57       18.90      4.66 o 
  -8  11   3       86.44       85.38      8.29 o 
  -7  11   3      121.65      112.61      8.83 o 
  -6  11   3        7.48       11.52      4.56 o 
  -5  11   3      467.63      447.09     14.66 o 
  -4  11   3       29.96       28.09      4.23 o 
  -3  11   3      338.33      308.70     15.27 o 
  -2  11   3      435.27      416.70     18.81 o 
  -1  11   3       24.82       42.19      6.97 o 
   0  11   3      392.74      348.85     16.62 o 
   1  11   3       94.12       91.26     20.14 o 
   2  11   3      540.89      555.39     25.03 o 
   3  11   3      178.36      146.08     11.98 o 
   4  11   3      128.19      143.78     12.07 o 
   5  11   3      485.55      446.93     18.12 o 
  -7  12   3        3.62        7.18      4.64 o 
  -6  12   3       15.40       16.97      4.98 o 
  -5  12   3       37.28       35.14      5.82 o 
  -4  12   3       13.97       20.40      5.07 o 
  -3  12   3       37.45       43.78      6.51 o 
  -2  12   3      162.70      165.36     10.21 o 
  -1  12   3        0.02        4.82      5.99 o 
   0  12   3        1.80        2.41      4.86 o 
   1  12   3       73.99       71.15     13.70 o 
   2  12   3      161.84      177.06     14.70 o 
   3  12   3       66.99       59.89      8.86 o 
   4  12   3        4.25        1.61     10.33 o 
  -5  13   3       85.43       91.49     10.80 o 
  -4  13   3       76.39       89.77      8.22 o 
  -3  13   3      340.73      311.97     14.43 o 
  -2  13   3       25.77       16.15      7.85 o 
  -1  13   3       51.22       55.60      7.05 o 
   0  13   3      282.98      270.92     16.67 o 
   1  13   3      277.25      299.01     17.57 o 
   2  13   3      243.84      230.73     15.63 o 
  -2  14   3        1.61       -2.12      5.78 o 
  -1  14   3       43.31       39.54      6.64 o 
 -11   0   4      173.59      181.79     17.27 o 
 -10   0   4      132.92      140.70     14.83 o 
  -9   0   4      417.02      427.45     18.87 o 
  -8   0   4       25.74       17.15      4.68 o 
  -7   0   4      269.85      267.09     13.21 o 
  -6   0   4     2105.67     1998.55     64.68 o 
  -5   0   4      329.20      413.07     36.94 o 
  -4   0   4      392.76      401.64     17.65 o 
  -3   0   4      292.74      329.52     21.39 o 
  -2   0   4     3488.07     3237.16    100.62 o 
  -1   0   4      645.53      579.02     16.98 o 
   0   0   4     1310.74     1225.36     33.65 o 
   1   0   4     4250.59     4000.70    102.63 o 
   2   0   4       84.25      115.98      9.82 o 
   3   0   4     1632.05     1601.52     43.63 o 
   4   0   4      358.45      339.76     16.09 o 
   5   0   4       44.73       44.65      6.54 o 
   6   0   4     1181.13     1161.35     43.38 o 
   7   0   4     1208.55     1263.05     47.52 o 
   8   0   4      394.23      431.68     24.17 o 
 -11   1   4       28.03       14.38      7.35 o 
 -10   1   4        0.66       -0.62      3.83 o 
  -9   1   4        5.58       12.40      3.06 o 
  -8   1   4        0.45        0.82      2.05 o 
  -7   1   4      451.71      416.83     11.94 o 
  -6   1   4       66.87       83.36      7.50 o 
  -5   1   4       68.31       60.26      3.41 o 
  -4   1   4       91.85       94.45      4.21 o 
  -3   1   4        0.59       -0.49      1.49 o 
  -2   1   4     1650.62     1526.62     31.49 o 
  -1   1   4        0.01       -0.39      1.26 o 
   0   1   4      152.79      149.59      4.55 o 
   1   1   4       40.52       48.51      6.13 o 
   2   1   4       78.18       78.35      3.57 o 
   3   1   4        4.35        6.80      2.15 o 
   4   1   4        9.62       10.39      3.02 o 
   5   1   4      600.19      620.19     18.13 o 
   6   1   4       73.62       80.10      6.11 o 
   7   1   4       13.60       11.81      4.49 o 
   8   1   4        0.91        3.91      4.09 o 
 -11   2   4      351.55      324.68     24.56 o 
 -10   2   4      240.19      222.65     10.99 o 
  -9   2   4      652.14      596.56     17.22 o 
  -8   2   4      220.19      209.40      7.33 o 
  -7   2   4      344.74      354.78      9.98 o 
  -6   2   4     1028.92      958.02     21.33 o 
  -5   2   4      462.60      398.66     10.35 o 
  -4   2   4      326.60      319.82      8.65 o 
  -3   2   4     1788.15     1657.59     34.16 o 
  -2   2   4     7211.30     6833.58    132.81 o 
  -1   2   4        3.51        9.21      3.90 o 
   0   2   4      195.56      172.02      5.69 o 
   1   2   4     1107.94     1023.26     20.32 o 
   2   2   4      629.86      599.90     14.13 o 
   3   2   4     1801.39     1707.58     36.19 o 
   4   2   4      844.89      815.34     21.94 o 
   5   2   4      326.74      341.94     11.86 o 
   6   2   4       92.67       93.10      6.52 o 
   7   2   4      293.78      263.29     13.63 o 
   8   2   4       92.87       86.01      7.27 o 
 -11   3   4       13.25       12.83      6.51 o 
 -10   3   4       20.89       22.48      4.85 o 
  -9   3   4        4.32        4.91      3.46 o 
  -8   3   4      164.97      174.95      7.74 o 
  -7   3   4        1.49       -0.44      2.34 o 
  -6   3   4      497.81      450.95     11.67 o 
  -5   3   4      292.36      246.72      7.45 o 
  -4   3   4       17.29       30.78      2.99 o 
  -3   3   4      679.30      632.53     14.74 o 
  -2   3   4      158.09      173.96     10.22 o 
  -1   3   4      786.91      734.33     16.62 o 
   0   3   4      271.70      245.65     10.16 o 
   1   3   4       29.42       37.04      2.60 o 
   2   3   4      300.65      332.08      8.33 o 
   3   3   4        0.77       -0.81      1.90 o 
   4   3   4      194.99      189.49      6.90 o 
   5   3   4       12.18       14.50      3.35 o 
   6   3   4        0.07        1.18      3.08 o 
   7   3   4        3.46       -0.33      3.40 o 
 -11   4   4      302.71      303.63     20.59 o 
 -10   4   4      283.76      281.92     13.01 o 
  -9   4   4       26.04       25.65      4.74 o 
  -8   4   4      686.63      682.26     19.18 o 
  -7   4   4     1053.81      960.76     24.84 o 
  -6   4   4      465.27      437.35     11.48 o 
  -5   4   4     1081.37      998.07     22.12 o 
  -4   4   4      121.20      171.65     31.09 o 
  -3   4   4     1225.88     1128.50     24.36 o 
  -2   4   4     1628.56     1580.21     33.00 o 
  -1   4   4        6.51       14.26      2.36 o 
   0   4   4     2724.14     2425.92     49.12 o 
   1   4   4      613.36      581.43     13.99 o 
   2   4   4      436.26      426.42     14.61 o 
   3   4   4      486.93      502.64     14.70 o 
   4   4   4      275.55      265.63      8.56 o 
   5   4   4      436.68      419.65     13.73 o 
   6   4   4        9.22        7.37      3.51 o 
   7   4   4      701.62      676.01     20.63 o 
 -11   5   4        7.56        5.35      4.58 o 
 -10   5   4      220.47      225.81     11.70 o 
  -9   5   4       96.53      101.55      7.81 o 
  -8   5   4       27.29       25.26      5.37 o 
  -7   5   4       99.55      107.19      9.87 o 
  -6   5   4      670.03      653.76     18.15 o 
  -5   5   4       68.26       65.37      4.63 o 
  -4   5   4      111.00       94.96      4.53 o 
  -3   5   4      171.07      165.78      5.88 o 
  -2   5   4      357.06      376.08     16.36 o 
  -1   5   4      186.32      178.36      6.16 o 
   0   5   4      437.88      360.21     13.08 o 
   1   5   4       56.15       59.01      3.84 o 
   2   5   4       23.12       23.08      4.72 o 
   3   5   4      826.89      801.63     21.26 o 
   4   5   4       14.77       20.92      3.65 o 
   5   5   4       12.33       11.73      4.11 o 
   6   5   4       23.85       23.09      5.07 o 
   7   5   4        4.01        9.58      4.63 o 
 -10   6   4       86.08      101.46     11.04 o 
  -9   6   4       75.48       70.28      7.06 o 
  -8   6   4       69.17       67.27      6.44 o 
  -7   6   4      343.76      365.27     12.27 o 
  -6   6   4      349.99      334.29     11.33 o 
  -5   6   4      380.29      356.54     11.57 o 
  -4   6   4       79.09       84.30      8.75 o 
  -3   6   4       96.01       97.30      5.48 o 
  -2   6   4     1089.17     1042.12     23.09 o 
  -1   6   4      153.97      125.50      5.21 o 
   0   6   4      470.52      444.94     11.61 o 
   1   6   4      495.97      472.72     12.20 o 
   2   6   4      349.30      321.60     13.89 o 
   3   6   4      512.97      508.61     15.04 o 
   4   6   4       85.35       94.14      5.91 o 
   5   6   4      280.63      278.77     12.42 o 
   6   6   4      326.59      355.53     19.21 o 
   7   6   4      302.97      298.09     18.02 o 
 -10   7   4      186.12      186.97     12.30 o 
  -9   7   4        7.03       11.01      4.49 o 
  -8   7   4      205.83      184.20     10.31 o 
  -7   7   4        2.85        1.98      2.79 o 
  -6   7   4      251.62      218.36      8.87 o 
  -5   7   4        3.86        4.70      2.61 o 
  -4   7   4       13.49       21.38      3.35 o 
  -3   7   4        9.03        8.78      2.68 o 
  -2   7   4        8.95       17.86      3.88 o 
  -1   7   4      154.09      144.26      6.73 o 
   0   7   4       32.65       39.92      3.36 o 
   1   7   4       17.56       12.74      2.95 o 
   2   7   4      190.03      185.67      8.19 o 
   3   7   4      314.44      310.16     13.00 o 
   4   7   4      150.30      157.88      9.03 o 
   5   7   4       35.01       42.86      5.75 o 
   6   7   4       13.84       12.35      5.79 o 
  -9   8   4      635.53      654.05     23.59 o 
  -8   8   4      155.99      167.38     10.30 o 
  -7   8   4      244.23      223.90     13.03 o 
  -6   8   4      111.95      108.84      6.58 o 
  -5   8   4      179.36      164.37      7.75 o 
  -4   8   4     1051.55      969.92     25.35 o 
  -3   8   4      131.25      123.74      6.67 o 
  -2   8   4      767.51      808.91     21.73 o 
  -1   8   4      406.15      404.51     12.72 o 
   0   8   4        1.76        9.46      2.90 o 
   1   8   4       94.95       90.30      6.14 o 
   2   8   4       70.93       73.76      6.25 o 
   3   8   4      907.55      882.87     27.71 o 
   4   8   4      141.54      146.79      9.14 o 
   5   8   4       10.37        8.48      5.43 o 
   6   8   4      226.47      230.54     15.59 o 
  -9   9   4       30.57       30.31      6.05 o 
  -8   9   4       83.91       78.54      7.72 o 
  -7   9   4       20.38       21.19      4.90 o 
  -6   9   4      201.04      208.91      9.20 o 
  -5   9   4       95.83      101.63      6.57 o 
  -4   9   4        1.40        8.67      3.46 o 
  -3   9   4        9.64       13.78      3.29 o 
  -2   9   4       16.07       13.16      3.24 o 
  -1   9   4      561.58      542.85     16.10 o 
   0   9   4       75.36       69.56      5.23 o 
   1   9   4       97.20       87.18     14.14 o 
   2   9   4      369.51      336.76     13.73 o 
   3   9   4       94.85       72.03      6.73 o 
   4   9   4       62.70       57.11      7.15 o 
   5   9   4        4.30        1.69      4.10 o 
  -8  10   4      154.31      146.28     10.28 o 
  -7  10   4      619.69      647.95     23.28 o 
  -6  10   4      283.19      275.21     12.81 o 
  -5  10   4      388.60      359.90     12.84 o 
  -4  10   4      252.71      263.91     10.48 o 
  -3  10   4       22.16       31.57      5.81 o 
  -2  10   4       58.43       53.74      5.75 o 
  -1  10   4      418.74      393.12     17.97 o 
   0  10   4      425.82      423.41     20.38 o 
   1  10   4      288.19      300.83     16.41 o 
   2  10   4       81.67       77.46      9.04 o 
   3  10   4       42.78       39.78      5.90 o 
   4  10   4        2.30       -0.03      4.94 o 
  -7  11   4       77.36       84.80      8.28 o 
  -6  11   4      247.05      221.06     12.15 o 
  -5  11   4       23.93       27.52      4.72 o 
  -4  11   4       96.02       89.90      6.60 o 
  -3  11   4       41.38       47.85      5.22 o 
  -2  11   4      108.61      118.73      8.69 o 
  -1  11   4       54.29       53.15      6.32 o 
   0  11   4       13.13       17.87      7.38 o 
   1  11   4       48.08       43.55      7.58 o 
   2  11   4       20.73       22.70      6.41 o 
   3  11   4      183.10      178.73     13.58 o 
  -6  12   4       16.44       23.63      5.87 o 
  -5  12   4       96.73       99.75      7.37 o 
  -4  12   4      211.59      188.24     11.85 o 
  -3  12   4      427.60      416.40     17.28 o 
  -2  12   4       28.99       34.12      5.82 o 
  -1  12   4       70.91       79.92      9.06 o 
   0  12   4      122.08      102.44     10.85 o 
   1  12   4        7.16       10.68      5.97 o 
   2  12   4      127.23      106.01     11.12 o 
  -3  13   4       26.50       27.35      6.06 o 
  -2  13   4        7.09       12.05      7.37 o 
  -1  13   4        2.58        0.73      5.27 o 
   0  13   4        6.32       16.35      6.70 o 
 -11   1   5      185.40      208.44     19.26 o 
 -10   1   5       62.22       61.15     11.31 o 
  -9   1   5      329.11      329.98     11.59 o 
  -8   1   5       96.04      100.91      6.22 o 
  -7   1   5       49.20       46.62      4.49 o 
  -6   1   5      221.58      240.77      9.04 o 
  -5   1   5       24.38       34.86      3.73 o 
  -4   1   5        7.45        3.55      2.17 o 
  -3   1   5      192.02      187.86      7.35 o 
  -2   1   5      424.32      428.71     12.56 o 
  -1   1   5      119.96      115.81      5.54 o 
   0   1   5       12.62       10.28      2.46 o 
   1   1   5       61.33       58.55      4.32 o 
   2   1   5      723.55      712.86     19.02 o 
   3   1   5      179.83      185.92     11.96 o 
   4   1   5       61.44       61.61      7.78 o 
   5   1   5       20.84       26.28      5.41 o 
   6   1   5      544.91      576.56     21.27 o 
 -11   2   5        6.48       12.82      8.62 o 
 -10   2   5       33.02       41.02      7.27 o 
  -9   2   5        0.31        3.33      3.35 o 
  -8   2   5        0.57        0.66      2.57 o 
  -7   2   5       16.40       20.65      3.68 o 
  -6   2   5       16.43       20.78      3.25 o 
  -5   2   5        0.14        2.25      2.30 o 
  -4   2   5       32.17       28.99      3.48 o 
  -3   2   5      117.47      119.61      5.86 o 
  -2   2   5        5.42        3.83      3.26 o 
  -1   2   5        5.75        4.48      2.13 o 
   0   2   5        0.02       -0.40      1.91 o 
   1   2   5       92.84      102.40      5.89 o 
   2   2   5        7.83        6.97      2.78 o 
   3   2   5        5.84        0.84      2.67 o 
   4   2   5        0.71       -1.54      3.39 o 
   5   2   5        6.09        8.33      4.11 o 
   6   2   5       41.67       43.07      6.63 o 
 -11   3   5      740.87      747.57     31.16 o 
 -10   3   5        5.00        4.05      5.05 o 
  -9   3   5      230.78      235.21     11.26 o 
  -8   3   5      245.64      262.39     22.48 o 
  -7   3   5      354.37      339.31     11.37 o 
  -6   3   5      453.67      440.77     17.77 o 
  -5   3   5      270.50      267.47      9.49 o 
  -4   3   5      541.47      581.58     16.24 o 
  -3   3   5      749.29      721.91     19.09 o 
  -2   3   5      322.50      317.76     17.87 o 
  -1   3   5      136.42      127.81      7.17 o 
   0   3   5      342.48      355.69     11.19 o 
   1   3   5      359.43      345.82     10.90 o 
   2   3   5      387.68      387.22     12.69 o 
   3   3   5      107.19      112.26      6.44 o 
   4   3   5      236.25      221.69     11.55 o 
   5   3   5       53.63       64.62      6.92 o 
   6   3   5      297.67      312.26     14.65 o 
 -10   4   5       22.72       22.15     11.06 o 
  -9   4   5       14.11        8.77      4.28 o 
  -8   4   5       17.02       15.46      4.25 o 
  -7   4   5       29.17       33.67      4.96 o 
  -6   4   5       14.35        6.97      3.35 o 
  -5   4   5        0.41       -2.09      2.17 o 
  -4   4   5       13.19        9.18      3.42 o 
  -3   4   5       35.95       32.91      3.71 o 
  -2   4   5      173.63      173.93      7.14 o 
  -1   4   5        8.32       12.85      2.50 o 
   0   4   5       84.12       77.28      4.70 o 
   1   4   5        1.76       -0.32      1.92 o 
   2   4   5      126.25      129.50      6.70 o 
   3   4   5       83.22       84.13      5.78 o 
   4   4   5        6.56        3.62      3.77 o 
   5   4   5       94.52       78.24      7.40 o 
   6   4   5        2.05        4.48      4.51 o 
 -10   5   5        7.49        6.38      6.62 o 
  -9   5   5      294.80      307.18     17.10 o 
  -8   5   5      266.45      260.14     12.08 o 
  -7   5   5      388.56      408.29     15.68 o 
  -6   5   5      201.61      238.62     10.95 o 
  -5   5   5        7.84        6.89      5.29 o 
  -4   5   5      239.71      201.28      7.12 o 
  -3   5   5      278.85      265.05      8.35 o 
  -2   5   5      512.12      524.57     13.42 o 
  -1   5   5      184.43      169.60      6.39 o 
   0   5   5      160.52      151.88      6.11 o 
   1   5   5      303.89      280.83     10.56 o 
   2   5   5      150.31      152.09      7.27 o 
   3   5   5      253.42      245.88      9.60 o 
   4   5   5      153.44      147.88      7.87 o 
   5   5   5       15.98       16.01      4.87 o 
 -10   6   5        0.01        3.41      5.27 o 
  -9   6   5       39.30       47.42      8.14 o 
  -8   6   5      137.21      141.56      9.09 o 
  -7   6   5        7.36        7.76      3.78 o 
  -6   6   5      434.18      444.35     19.16 o 
  -5   6   5       53.46       74.68      5.39 o 
  -4   6   5       68.01       67.62      5.08 o 
  -3   6   5        0.36        4.85      2.65 o 
  -2   6   5       81.49       83.91      4.70 o 
  -1   6   5        1.35        2.07      2.11 o 
   0   6   5        0.16        0.35      2.10 o 
   1   6   5       11.25       16.69      3.27 o 
   2   6   5       72.78       70.59      5.30 o 
   3   6   5        3.20       -1.03      2.68 o 
   4   6   5        1.01        1.38      3.01 o 
   5   6   5       96.49      112.97     11.09 o 
  -9   7   5      248.39      243.80     19.10 o 
  -8   7   5        4.16        3.36      6.36 o 
  -7   7   5      123.22      120.41     12.00 o 
  -6   7   5      414.74      392.68     13.34 o 
  -5   7   5      135.69      120.70      9.26 o 
  -4   7   5      386.34      418.64     13.54 o 
  -3   7   5      240.20      244.21     11.40 o 
  -2   7   5      331.81      301.28     10.79 o 
  -1   7   5      152.17      135.52      6.00 o 
   0   7   5       76.40       78.69      4.80 o 
   1   7   5      356.44      339.33     11.67 o 
   2   7   5      134.96      129.42      7.09 o 
   3   7   5      245.52      244.88      9.90 o 
   4   7   5      104.61      118.52     12.75 o 
   5   7   5       41.98       43.52      8.06 o 
  -9   8   5       28.93       23.07      8.96 o 
  -8   8   5        8.16        3.15      4.21 o 
  -7   8   5       56.96       72.90      6.20 o 
  -6   8   5       86.37       90.58      6.57 o 
  -5   8   5      159.85      150.63      7.96 o 
  -4   8   5        3.29        3.61      3.17 o 
  -3   8   5        8.86       13.57      3.58 o 
  -2   8   5        0.72        2.72      2.63 o 
  -1   8   5       41.06       47.18      4.84 o 
   0   8   5       33.55       44.37      4.48 o 
   1   8   5       67.80       66.70      5.38 o 
   2   8   5        0.44        3.64      3.65 o 
   3   8   5        0.02        5.26      3.91 o 
   4   8   5        0.18       -1.59      3.88 o 
  -8   9   5      292.22      307.06     18.32 o 
  -7   9   5      214.62      207.26     10.01 o 
  -6   9   5      728.83      758.65     22.16 o 
  -5   9   5      253.48      261.01     10.72 o 
  -4   9   5      244.17      224.54      9.79 o 
  -3   9   5      397.94      408.49     13.91 o 
  -2   9   5      292.23      288.47     11.11 o 
  -1   9   5      669.60      688.78     19.88 o 
   0   9   5      196.85      186.23      9.94 o 
   1   9   5      257.12      256.99     15.17 o 
   2   9   5      229.72      240.98     11.87 o 
   3   9   5      136.99      140.89      9.53 o 
  -7  10   5        8.91        5.97      5.04 o 
  -6  10   5      114.74      127.18      8.14 o 
  -5  10   5        0.20       -0.16      3.41 o 
  -4  10   5        8.93        7.96      3.87 o 
  -3  10   5        3.79        0.53      3.35 o 
  -2  10   5        0.09        2.52      3.25 o 
  -1  10   5       63.12       55.42      8.24 o 
   0  10   5        7.84        0.95      6.15 o 
   1  10   5       29.84       31.08      7.03 o 
   2  10   5       49.00       53.28      8.61 o 
  -6  11   5      183.13      186.40      9.97 o 
  -5  11   5       42.82       35.19      5.41 o 
  -4  11   5      271.31      302.73     18.81 o 
  -3  11   5      438.36      451.00     15.43 o 
  -2  11   5       29.05       22.25      5.83 o 
  -1  11   5      237.77      217.85     14.90 o 
   0  11   5      165.27      190.71     13.85 o 
   1  11   5      210.66      196.13     14.54 o 
  -3  12   5        0.56        2.26      4.66 o 
  -2  12   5        0.00        3.74      4.66 o 
 -10   0   6      229.51      270.65     15.87 o 
  -9   0   6       53.58       50.66      7.71 o 
  -8   0   6       18.81       14.87      5.28 o 
  -7   0   6      810.35      895.20     34.29 o 
  -6   0   6      146.36      150.20     11.02 o 
  -5   0   6      204.92      199.37     12.13 o 
  -4   0   6        4.97        5.79      3.80 o 
  -3   0   6      259.27      281.36     14.34 o 
  -2   0   6       16.26       13.73      4.10 o 
  -1   0   6       37.05       33.98     10.98 o 
   0   0   6      419.72      407.45     18.43 o 
   1   0   6       72.32       91.95      8.52 o 
   2   0   6      373.41      346.73     24.99 o 
   3   0   6        7.98        4.49      6.99 o 
   4   0   6      121.24      120.31     16.40 o 
   5   0   6       87.52       83.93     14.44 o 
 -10   1   6        7.44        9.25      4.17 o 
  -9   1   6        7.13        8.16      3.69 o 
  -8   1   6       46.63       37.57      4.85 o 
  -7   1   6        5.07        4.01      3.01 o 
  -6   1   6        1.88        3.95      2.90 o 
  -5   1   6        4.38        2.29      2.64 o 
  -4   1   6      126.64      151.32      7.31 o 
  -3   1   6      113.10      118.95      7.42 o 
  -2   1   6       31.73       32.44      3.88 o 
  -1   1   6       46.09       47.65      5.01 o 
   0   1   6      103.60      106.14      6.30 o 
   1   1   6        4.73        4.09      2.93 o 
   2   1   6        2.93        4.34      4.25 o 
   3   1   6       21.87       13.79      5.53 o 
   4   1   6       27.17       20.94      7.66 o 
   5   1   6      111.20      115.45     11.59 o 
 -10   2   6      263.10      260.52     15.41 o 
  -9   2   6      224.72      244.89     12.26 o 
  -8   2   6      342.17      386.91     13.40 o 
  -7   2   6      401.62      410.30     28.60 o 
  -6   2   6       58.13       62.69     12.28 o 
  -5   2   6      127.69      153.39      7.64 o 
  -4   2   6      436.55      449.58     14.07 o 
  -3   2   6     1493.25     1406.55     34.39 o 
  -2   2   6       42.46       48.34      4.54 o 
  -1   2   6      295.43      324.28     11.09 o 
   0   2   6      145.59      152.81      7.33 o 
   1   2   6        3.76        2.81      3.37 o 
   2   2   6      381.81      419.40     17.93 o 
   3   2   6      163.35      184.00     19.88 o 
   4   2   6      127.73      140.72     23.96 o 
 -10   3   6       45.50       30.64      7.43 o 
  -9   3   6       12.75       12.62      4.93 o 
  -8   3   6       11.01       21.05      5.00 o 
  -7   3   6        8.11        0.56      3.00 o 
  -6   3   6       52.59       33.37      4.46 o 
  -5   3   6       35.24       32.35      4.22 o 
  -4   3   6        0.04        4.26      2.71 o 
  -3   3   6      322.32      328.14     11.54 o 
  -2   3   6       52.27       53.24      4.74 o 
  -1   3   6       60.01       65.59      5.12 o 
   0   3   6       65.99       81.07      5.57 o 
   1   3   6       66.69       56.98      8.83 o 
   2   3   6        5.31        3.88      3.76 o 
   3   3   6        0.22        6.83      5.22 o 
   4   3   6        5.38       10.77      5.84 o 
 -10   4   6       52.46       61.03     10.96 o 
  -9   4   6       81.17       65.59      7.25 o 
  -8   4   6      493.50      506.63     19.00 o 
  -7   4   6      231.24      265.09     12.33 o 
  -6   4   6      365.69      347.92     14.34 o 
  -5   4   6       80.60       77.93      5.70 o 
  -4   4   6      298.26      303.45     10.90 o 
  -3   4   6      957.46     1031.39     26.53 o 
  -2   4   6       15.27       16.33      4.12 o 
  -1   4   6      570.77      544.13     16.05 o 
   0   4   6      288.46      291.93     10.98 o 
   1   4   6      172.76      191.86     17.66 o 
   2   4   6      374.33      396.30     15.58 o 
   3   4   6        8.05        2.73      4.96 o 
   4   4   6      180.75      200.00     20.30 o 
  -9   5   6      153.89      152.56     11.49 o 
  -8   5   6       13.80       10.66      6.78 o 
  -7   5   6       39.18       48.68      6.24 o 
  -6   5   6       86.34       97.10     17.40 o 
  -5   5   6        9.60        9.35      3.78 o 
  -4   5   6       43.69       36.06      4.39 o 
  -3   5   6        4.24        4.41      2.89 o 
  -2   5   6        0.69       -0.71      2.58 o 
  -1   5   6       19.61       13.20      5.35 o 
   0   5   6        2.86        4.85      3.57 o 
   1   5   6       65.38       75.60      6.79 o 
   2   5   6      129.91      128.29      8.76 o 
   3   5   6       35.99       28.35      5.33 o 
   4   5   6        0.01        3.28      5.54 o 
  -9   6   6       24.47       30.32      7.65 o 
  -8   6   6      112.23      116.95      8.99 o 
  -7   6   6       79.02       79.80      8.55 o 
  -6   6   6      103.87      108.79      8.24 o 
  -5   6   6       85.94       86.87      7.55 o 
  -4   6   6       45.42       45.54      5.79 o 
  -3   6   6      244.86      228.53     11.02 o 
  -2   6   6       12.77        7.23      3.00 o 
  -1   6   6      144.76      164.19      7.96 o 
   0   6   6      157.63      159.90      9.29 o 
   1   6   6       77.20       59.66      6.46 o 
   2   6   6      230.34      238.78     13.01 o 
   3   6   6       22.06       27.85      5.59 o 
  -8   7   6       18.83       12.86      5.11 o 
  -7   7   6       24.30       20.69      5.25 o 
  -6   7   6       58.33       53.47      6.45 o 
  -5   7   6        3.95        6.19      4.01 o 
  -4   7   6       16.20       15.85      4.55 o 
  -3   7   6       21.98       23.10      4.93 o 
  -2   7   6        4.50        1.40      3.39 o 
  -1   7   6       70.46       72.96      5.68 o 
   0   7   6       38.48       52.89      8.15 o 
   1   7   6      127.44      132.94      8.96 o 
   2   7   6      128.17      130.51      8.84 o 
   3   7   6       48.26       54.73      7.20 o 
  -7   8   6       77.08       85.45      8.25 o 
  -6   8   6       72.97       74.61      7.65 o 
  -5   8   6      217.06      217.59     11.51 o 
  -4   8   6       61.35       63.89      6.93 o 
  -3   8   6      321.23      361.11     17.42 o 
  -2   8   6      531.63      548.87     19.83 o 
  -1   8   6       61.51       55.82      9.03 o 
   0   8   6       57.25       54.98      8.08 o 
   1   8   6       56.06       56.72      6.41 o 
   2   8   6      291.74      268.22     15.68 o 
  -6   9   6       24.53       19.98      5.78 o 
  -5   9   6       16.24       10.81      4.84 o 
  -4   9   6        4.27        5.70      4.47 o 
  -3   9   6      119.20      142.81      9.75 o 
  -2   9   6       91.95       82.15     13.01 o 
  -1   9   6       38.12       33.31      7.05 o 
   0   9   6       14.74       10.65      5.75 o 
   1   9   6      103.54      109.21     15.42 o 
  -5  10   6      187.14      213.30     12.47 o 
  -4  10   6       64.20       68.22      7.71 o 
  -3  10   6       40.92       39.01      6.38 o 
  -2  10   6       98.92       87.74      8.18 o 
  -1  10   6      169.65      158.86     18.51 o 
  -9   1   7       77.37       78.93      8.83 o 
  -8   1   7      114.78      110.02     12.05 o 
  -7   1   7      274.78      300.28     11.99 o 
  -6   1   7       86.98       87.00      6.77 o 
  -5   1   7      113.89      116.47      7.29 o 
  -4   1   7      170.95      188.09      8.80 o 
  -3   1   7      287.02      304.99     12.33 o 
  -2   1   7      150.02      159.08      7.97 o 
  -1   1   7       95.67      101.51      6.64 o 
   0   1   7       93.65      104.45      6.88 o 
   1   1   7      290.06      310.51     13.76 o 
   2   1   7      112.60      109.98     10.89 o 
  -9   2   7        7.63       11.01      6.61 o 
  -8   2   7        0.41        2.92      3.81 o 
  -7   2   7       17.30       15.51      4.30 o 
  -6   2   7        7.22       10.02      3.71 o 
  -5   2   7       26.97       29.44      6.88 o 
  -4   2   7        0.67        1.90      3.18 o 
  -3   2   7        7.47        7.63      3.29 o 
  -2   2   7        1.98       -2.50      3.41 o 
  -1   2   7        2.84        1.10      2.92 o 
   0   2   7       10.58        9.34      3.68 o 
   1   2   7        6.91       10.43      4.46 o 
   2   2   7        0.17        5.22      5.11 o 
  -8   3   7      157.95      160.88     10.63 o 
  -7   3   7      173.42      186.68     11.29 o 
  -6   3   7       73.67       88.02      6.80 o 
  -5   3   7      274.31      301.41     13.45 o 
  -4   3   7      509.18      559.50     17.52 o 
  -3   3   7      296.22      335.92     12.27 o 
  -2   3   7       96.16      102.56      6.83 o 
  -1   3   7      205.98      220.20      9.50 o 
   0   3   7      201.04      218.66     11.13 o 
   1   3   7      273.53      328.07     17.68 o 
   2   3   7       99.79      104.35     13.22 o 
  -8   4   7        5.34        5.43      4.75 o 
  -7   4   7       15.37       23.52      5.56 o 
  -6   4   7       26.68       20.02      5.04 o 
  -5   4   7        1.89        2.55      3.31 o 
  -4   4   7        1.54       -0.07      3.13 o 
  -3   4   7       36.86       35.77      4.74 o 
  -2   4   7        1.20        3.11      3.18 o 
  -1   4   7        0.01       -2.28      2.92 o 
   0   4   7       11.63       13.51      4.42 o 
   1   4   7        0.10        2.70      4.06 o 
   2   4   7        2.49       -2.37      5.02 o 
  -8   5   7      188.34      222.88     12.65 o 
  -7   5   7      204.76      218.01     12.32 o 
  -6   5   7        5.61        0.96      4.20 o 
  -5   5   7       69.67       80.77      7.70 o 
  -4   5   7       99.04      103.70      8.38 o 
  -3   5   7       87.83       92.96      6.59 o 
  -2   5   7       58.11       51.39      5.47 o 
  -1   5   7       79.91       76.63      6.24 o 
   0   5   7      171.07      201.15     11.19 o 
   1   5   7       75.54       77.69      7.66 o 
  -7   6   7      134.73      121.42      9.50 o 
  -6   6   7        1.03       -5.43      4.99 o 
  -5   6   7        0.42       -1.14      3.82 o 
  -4   6   7        0.04        5.30      6.29 o 
  -3   6   7        9.17        0.18      3.99 o 
  -2   6   7        4.18        4.23      3.11 o 
  -1   6   7        9.51       10.18      4.61 o 
   0   6   7        2.68       -0.17      4.16 o 
  -6   7   7        6.72       13.92      5.02 o 
  -5   7   7      120.39      120.48     15.28 o 
  -4   7   7       44.76       44.53      6.40 o 
  -3   7   7       74.09       77.00      7.77 o 
  -2   7   7       85.75       95.20      8.52 o 
  -1   7   7        1.60       -2.03      5.11 o 
  -3   8   7        1.95        3.60      4.70 o 
  -6   0   8       57.69       65.29      9.48 o 
  -5   0   8       41.11       61.88      9.01 o 
  -4   0   8       39.41       35.14      7.51 o 
  -3   0   8        0.59        4.13      5.04 o 
  -2   0   8       14.48       21.63      6.45 o 
  -1   0   8       26.68       37.38     11.53 o 
  -6   1   8        2.48        0.00      4.13 o 
  -5   1   8       58.73       58.84      6.36 o 
  -4   1   8        1.37        4.81      3.76 o 
  -3   1   8        1.23        4.05      3.59 o 
  -2   1   8        4.62        9.74      4.03 o 
  -1   1   8       19.42       19.08      4.38 o 
  -6   2   8       10.22       15.66      4.85 o 
  -5   2   8       28.87       27.04      7.48 o 
  -4   2   8      241.42      253.42     11.06 o 
  -3   2   8       17.67       25.11      4.63 o 
  -2   2   8      130.51      137.56      8.34 o 
  -5   3   8        8.24        6.78      5.62 o 
  -4   3   8       18.90       16.32      4.67 o 
  -3   3   8       11.46        7.86      3.97 o 
  -2   3   8       36.48       36.90      7.20 o 
                                                 
